# Supplementary material for: Usutu virus continues to spread across Europe: first report of multiple molecular detections of the USUV Africa 2 and Africa 3 lineages in free-living and captive birds in Poland, July–November 2023
Source: Vet Res. 2025 Feb 17;56:43. doi: 10.1186/s13567-025-01460-9 (PMC11831792; doi:10.1186/s13567-025-01460-9)
Supplement: Supplementary file 1 — Additional file 1. Detailed sample information. The table presents comprehensive details for all the samples used in the study, including host information and spatiotemporal data. For all USUV-positive samples, GenBank accession numbers are also provided. [file 13567_2025_1460_MOESM1_ESM.xlsx]

## Sheet: Sample list
Source	Internal sample ID	Host species	Host species (Latin)	Taxonomy order	Sex	Age	Collection date	Collection spot	Voivodeship	Number of samples	Sample matrix	RT-PCR result	GenBank accession no.
Forest Rehabilitation Centre For Wild Birds and Mammals "Przytulisko"	White stork no. 1 (s2)	White stork	Ciconia ciconia	Ciconiiformes	?	ad	found on 30.05.2023, dead on 01.06.2023	Zabłudów	Podlaskie Voivodeship	1	brain tissue	USUV-negative			ad = adult
	White stork no. 2 (s3)	White stork	Ciconia ciconia	Ciconiiformes	?	ad	found on 05.06.2023, dead on 05.06.2023	Sidra	Podlaskie Voivodeship	1	brain tissue	USUV-negative			imm = immature
	White stork no. 3 (s4)	White stork	Ciconia ciconia	Ciconiiformes	?	ad	found on 07.06.2023, dead on 07.06.2023	Gródek	Podlaskie Voivodeship	1	brain tissue	USUV-negative			L = age not detrmined
	White stork no. 4 (s5)	White stork	Ciconia ciconia	Ciconiiformes	?	ad	found on 07.07.2023, euthanasia on 07.07.2023	Sokółka	Podlaskie Voivodeship	1	brain tissue	USUV-negative
	White stork no. 5 (s6)	White stork	Ciconia ciconia	Ciconiiformes	?	ad	found on 19.07.2023, euthanasia on 19.07.2023	Biały Ług	Podlaskie Voivodeship	1	brain tissue	USUV-negative			internal organs = heart muscle, liver, (spleen)
	White stork no. 6 (s7)	White stork	Ciconia ciconia	Ciconiiformes	?	ad	found on 20.07.2023, euthanasia on 20.07.2023	Suchowola	Podlaskie Voivodeship	1	internal organs	USUV-negative
	White stork no. 7 (s8)	White stork	Ciconia ciconia	Ciconiiformes	?	ad	found on 20.07.2023, euthanasia on 20.07.2023	Brańsk	Podlaskie Voivodeship	1	brain tissue	USUV-negative
	White stork no. 8 (s9)	White stork	Ciconia ciconia	Ciconiiformes	?	ad	found on 21.07.2023, euthanasia on 21.07.2023	Białowieża	Podlaskie Voivodeship	1	brain tissue	USUV-negative
	White stork no. 9 (s10)	White stork	Ciconia ciconia	Ciconiiformes	?	ad	found on 24.07.2023, euthanasia on 24.07.2023	Turośń Kościelna	Podlaskie Voivodeship	1	brain tissue	USUV-negative
	White stork no. 10 (s11)	White stork	Ciconia ciconia	Ciconiiformes	?	ad	found on 26.07.2023, euthanasia on 26.07.2023	Narew	Podlaskie Voivodeship	1	brain tissue	USUV-negative
	White stork_young no. 1 (s13)	White stork	Ciconia ciconia	Ciconiiformes	?	imm	found on 26.07.2023, euthanasia on 26.07.2023	Folwarki Tylwickie	Podlaskie Voivodeship	1	brain tissue	USUV-negative
	White stork_young no. 2 (s14)	White stork	Ciconia ciconia	Ciconiiformes	?	imm	arrived dead on 01.08.2023	Sidra	Podlaskie Voivodeship	1	brain tissue	USUV-negative
	Pigeon no. 1 (s15)	Pigeon	Columba ssp.	Columbiformes	F	ad	found on 02.06.2023, euthanasia on 02.06.2023	Białystok	Podlaskie Voivodeship	1	brain tissue	USUV-negative
	Pigeon no. 2 (s16)	Pigeon	Columba ssp.	Columbiformes	?	ad	found on 05.06.2023, dead on 05.06.2023	Białystok	Podlaskie Voivodeship	1	brain tissue	USUV-negative
	Pigeon no. 3 (s17)	Pigeon	Columba ssp.	Columbiformes	?	ad	found on 23.07.2023, euthanasia on 23.07.2023	Białystok	Podlaskie Voivodeship	1	internal organs	USUV-negative
	Black-headed gull (s18)	Black-headed gull	Chroicocephalus ridibundus	Charadriiformes	?	?	found on 05.07.2023, euthanasia on 05.07.2023	Siemianówka	Podlaskie Voivodeship	1	brain tissue	USUV-negative
	Common cuckoo (s19)	Common cuckoo	Cuculus canorus	Cuculiformes	?	?	found on 24.09.2023, dead on 11.10.2023	Tykocin	Podlaskie Voivodeship	1	brain tissue	USUV-negative		,.
	Song trush no. 1 (s20)	Song trush	Turdus philomelos	Passeriformes	?	?	found on 14.06.2023, dead on 16.06.2023	Ogrodniczki	Podlaskie Voivodeship	1	brain tissue	USUV-negative
	Song trush no. 2 (s21)	Song trush	Turdus philomelos	Passeriformes	?	?	found on 05.07.2023, euthanasia on 05.07.2023	Łaźniska	Podlaskie Voivodeship	1	brain tissue	USUV-negative
	Bullfinch (s23)	Bullfinch	Pyrrhula pyrrhula	Passeriformes	?	?	found on 04.06.2023, dead on 04.06.2023	Supraśl	Podlaskie Voivodeship	1	brain tissue	USUV-negative
	Eurasian magpie (24)	Eurasian magpie	Pica pica	Passeriformes	?	?	found on 15.06.2023, dead on 16.06.2023	Michałowo	Podlaskie Voivodeship	1	brain tissue	USUV-negative
	Western jackdaw (s25)	Western jackdaw	Corvus monedula	Passeriformes	?	?	found on 22.05.2023, dead on 23.05.2023	Sokółka	Podlaskie Voivodeship	1	brain tissue	USUV-negative
	Wild bird no. 1 (s26)	Common house martin	Delichon urbicum	Passeriformes	?	?	arrived dead on 04.07.2023	Ostrów Południowy	Podlaskie Voivodeship	1	brain tissue	USUV-negative
	Wild bird no. 2 (s27)	Common house martin	Delichon urbicum	Passeriformes	?	?	arrived dead on 04.07.2023	Ostrów Południowy	Podlaskie Voivodeship	1	brain tissue	USUV-negative
	Wild bird no. 3 (s28)	Common house martin	Delichon urbicum	Passeriformes	?	?	found on 18.07.2023, euthanasia on 18.07.2023	Maków Mazowiecki	Masovian Voivodeship	1	brain tissue	USUV-negative
	Wild bird no. 4 (s29)	Common house martin	Delichon urbicum	Passeriformes	?	?	found on 21.07.2023, dead on 23.07.2023	Białowieża	Podlaskie Voivodeship	1	brain tissue	USUV-negative
	Wild bird no. 5 (s30)	Common whitethroat	Curruca communis	Passeriformes	?	?	found on 24.07.2023, dead on 24.07.2023	Lipowy Most	Podlaskie Voivodeship	1	brain tissue	USUV-negative
	Rook no. 1 (s34)	Rook	Corvus frugilegus	Passeriformes	?	?	found on 22.05.2023, euthanasia on 22.05.2023	Sokółka	Podlaskie Voivodeship	1	brain tissue	USUV-negative
	Rook no. 2 (s35)	Rook	Corvus frugilegus	Passeriformes	?	?	found on 30.05.2023, dead on 19.06.2023	Białystok	Podlaskie Voivodeship	1	brain tissue	USUV-negative
	Rook no. 3 (s36)	Rook	Corvus frugilegus	Passeriformes	?	?	found on 30.05.2023, dead on 22.06.2023	Białystok	Podlaskie Voivodeship	1	brain tissue	USUV-negative
	Rook no. 4 (s37)	Rook	Corvus frugilegus	Passeriformes	?	?	found on 01.06.2023, euthanasia on 01.06.2023	Michałowo	Podlaskie Voivodeship	1	brain tissue	USUV-negative
	Common kingfisher (s38)	Common kingfisher	Alcedo atthis	Coraciiformes	?	?	found on 14.08.2023, dead on 16.08.2023	Podłaźniska	Podlaskie Voivodeship	1	brain tissue	USUV-negative
	Barn owl (s39)	Barn owl	Tyto alba	Strigiformes	?	?	found on 30.10.2023, dead on 31.10.2023	Łapy	Podlaskie Voivodeship	1	brain tissue	USUV-negative
	Tawny owl (s40)	Tawny owl	Strix aluco	Strigiformes	?	?	found on 15.06.2023, dead on 16.06.2023	Sidra	Podlaskie Voivodeship	1	brain tissue	USUV-negative
	Western jackdaw young (s41)	Western jackdaw	Corvus monedula	Passeriformes	?	imm	found on 26.05.2023, dead on 28.05.2023	Białystok	Podlaskie Voivodeship	1	brain tissue	USUV-negative
Field Bird Ringing Station "Bukowo-Kopań" or "Mierzeja Wiślana"	1 (1.1-1.2)	Long-tailed tit	Aegithalos caudatus	Passeriformes	?	L	2023-09-29	Siekierki, Krynica Morska	Pomeranian Voivodeship	2	brain tissue	USUV-negative
	2	Long-tailed tit	Aegithalos caudatus	Passeriformes	?	L	2023-10-10	Siekierki, Krynica Morska	Pomeranian Voivodeship	1	brain tissue	USUV-negative
	3	Eurasian blue tit	Cyanistes caeruleus	Passeriformes	F	imm	2023-09-24	Siekierki, Krynica Morska	Pomeranian Voivodeship	1	brain tissue	USUV-negative
	4	Eurasian blue tit	Cyanistes caeruleus	Passeriformes	?	imm	2023-09-27	Siekierki, Krynica Morska	Pomeranian Voivodeship	1	brain tissue	USUV-negative
	5	Eurasian blue tit	Cyanistes caeruleus	Passeriformes	F	imm	2023-10-02	Siekierki, Krynica Morska	Pomeranian Voivodeship	1	brain tissue	USUV-negative
	6	Eurasian blue tit	Cyanistes caeruleus	Passeriformes	M	imm	2023-10-02	Siekierki, Krynica Morska	Pomeranian Voivodeship	1	brain tissue	USUV-negative
	7	Eurasian blue tit	Cyanistes caeruleus	Passeriformes	F	imm	2023-10-09	Siekierki, Krynica Morska	Pomeranian Voivodeship	1	brain tissue	USUV-negative
	8	Eurasian blue tit	Cyanistes caeruleus	Passeriformes	F	imm	2023-10-10	Siekierki, Krynica Morska	Pomeranian Voivodeship	1	brain tissue	USUV-negative
	9 (9.1-9.17)	Eurasian blue tit	Cyanistes caeruleus	Passeriformes	F	imm	2023-10-13	Siekierki, Krynica Morska	Pomeranian Voivodeship	17	brain tissue (9.1, 9.3-9.14, 9.17), internal organs (9.2, 9.15-9.16)	USUV-negative
	10 (10.1, 10.5)	Eurasian blue tit	Cyanistes caeruleus	Passeriformes	M	ad	2023-10-13	Siekierki, Krynica Morska	Pomeranian Voivodeship	2	brain tissue	USUV-negative
	11 (11.1-11.5, 11.6A/B, 11.8-11.15)	Eurasian blue tit	Cyanistes caeruleus	Passeriformes	M	imm	2023-10-13	Siekierki, Krynica Morska	Pomeranian Voivodeship	15	brain tissue	USUV-negative
	12 (12.1, 12.2A/B-12.5A/B, 12.6-12.10)	Eurasian blue tit	Cyanistes caeruleus	Passeriformes	F	imm	2023-10-14	Siekierki, Krynica Morska	Pomeranian Voivodeship	14	brain tissue	USUV-negative
	13 (13.1-13.4)	Eurasian blue tit	Cyanistes caeruleus	Passeriformes	M	ad	2023-10-14	Siekierki, Krynica Morska	Pomeranian Voivodeship	4	brain tissue	USUV-negative
	14 (14.1-14.6)	Eurasian blue tit	Cyanistes caeruleus	Passeriformes	M	imm	2023-10-14	Siekierki, Krynica Morska	Pomeranian Voivodeship	6	brain tissue	USUV-negative
	15	Eurasian blue tit	Cyanistes caeruleus	Passeriformes	M	ad	2023-10-19	Siekierki, Krynica Morska	Pomeranian Voivodeship	1	brain tissue	USUV-negative
	16 (16.1-16.2)	Eurasian blue tit	Cyanistes caeruleus	Passeriformes	M	imm	2023-10-19	Siekierki, Krynica Morska	Pomeranian Voivodeship	2	brain tissue	USUV-negative
	17 (17.1-17.2)	Eurasian blue tit	Cyanistes caeruleus	Passeriformes	F	imm	2023-10-24	Siekierki, Krynica Morska	Pomeranian Voivodeship	2	brain tissue	USUV-negative
	18	European robin	Erithacus rubecula	Passeriformes	?	imm	2023-10-17	Siekierki, Krynica Morska	Pomeranian Voivodeship	1	brain tissue	USUV-negative
	19	European robin	Erithacus rubecula	Passeriformes	?	imm	2023-10-26	Siekierki, Krynica Morska	Pomeranian Voivodeship	1	brain tissue	USUV-negative
	20	European robin	Erithacus rubecula	Passeriformes	?	L	2023-10-26	Siekierki, Krynica Morska	Pomeranian Voivodeship	1	brain tissue	USUV-negative
	21	Common chaffinch	Fringilla coelebs	Passeriformes	M	ad	2023-09-28	Siekierki, Krynica Morska	Pomeranian Voivodeship	1	brain tissue	USUV-positive (n=1)	PQ039624
	22	Common chaffinch	Fringilla coelebs	Passeriformes	F	ad	2023-10-10	Siekierki, Krynica Morska	Pomeranian Voivodeship	1	brain tissue	USUV-negative
	23	Common chaffinch	Fringilla coelebs	Passeriformes	F	ad	2023-10-11	Siekierki, Krynica Morska	Pomeranian Voivodeship	1	brain tissue	USUV-negative
	24	Common chaffinch	Fringilla coelebs	Passeriformes	M	ad	2023-10-11	Siekierki, Krynica Morska	Pomeranian Voivodeship	1	brain tissue	USUV-negative
	25	Common chaffinch	Fringilla coelebs	Passeriformes	M	imm	2023-10-19	Siekierki, Krynica Morska	Pomeranian Voivodeship	1	brain tissue	USUV-negative
	26	Brambling	Fringilla montifringilla	Passeriformes	F	imm	2023-10-09	Siekierki, Krynica Morska	Pomeranian Voivodeship	1	brain tissue	USUV-negative
	27	Brambling	Fringilla montifringilla	Passeriformes	M	ad	2023-10-10	Siekierki, Krynica Morska	Pomeranian Voivodeship	1	brain tissue	USUV-negative
	28	Bearded reedling	Panurus biarmicus	Passeriformes	M	L	2023-10-19	Siekierki, Krynica Morska	Pomeranian Voivodeship	1	brain tissue	USUV-negative
	29	Great tit	Parus major	Passeriformes	F	imm	2023-09-24	Siekierki, Krynica Morska	Pomeranian Voivodeship	1	brain tissue	USUV-negative
	30 (30A/B, 30.1-30.3)	Great tit	Parus major	Passeriformes	F	imm	2023-09-28	Siekierki, Krynica Morska	Pomeranian Voivodeship	5	brain tissue	USUV-negative
	31	Great tit	Parus major	Passeriformes	M	imm	2023-09-28	Siekierki, Krynica Morska	Pomeranian Voivodeship	1	brain tissue	USUV-negative
	32	Great tit	Parus major	Passeriformes	F	ad	2023-09-29	Siekierki, Krynica Morska	Pomeranian Voivodeship	1	brain tissue	USUV-negative
	33 (33.1-33.2)	Great tit	Parus major	Passeriformes	F	imm	2023-10-02	Siekierki, Krynica Morska	Pomeranian Voivodeship	2	brain tissue	USUV-negative
	34	Great tit	Parus major	Passeriformes	F	ad	2023-10-08	Siekierki, Krynica Morska	Pomeranian Voivodeship	1	brain tissue	USUV-negative
	35	Great tit	Parus major	Passeriformes	F	imm	2023-10-08	Siekierki, Krynica Morska	Pomeranian Voivodeship	1	brain tissue	USUV-negative
	36	Great tit	Parus major	Passeriformes	M	imm	2023-10-08	Siekierki, Krynica Morska	Pomeranian Voivodeship	1	brain tissue	USUV-negative
	37 (37.1-37.2)	Great tit	Parus major	Passeriformes	F	ad	2023-10-13	Siekierki, Krynica Morska	Pomeranian Voivodeship	2	brain tissue	USUV-negative
	38 (38.1-38.4, 38.5A/B, 38.6-38.11)	Great tit	Parus major	Passeriformes	F	imm	2023-10-13	Siekierki, Krynica Morska	Pomeranian Voivodeship	12	brain tissue	USUV-negative
	39	Great tit	Parus major	Passeriformes	M	ad	2023-10-13	Siekierki, Krynica Morska	Pomeranian Voivodeship	1	brain tissue	USUV-negative
	40 (40.1-40.3)	Great tit	Parus major	Passeriformes	M	imm	2023-10-13	Siekierki, Krynica Morska	Pomeranian Voivodeship	3	brain tissue	USUV-negative
	41 (41.1-41.3)	Great tit	Parus major	Passeriformes	F	imm	2023-10-14	Siekierki, Krynica Morska	Pomeranian Voivodeship	3	brain tissue	USUV-negative
	42	Great tit	Parus major	Passeriformes	M	ad	2023-10-14	Siekierki, Krynica Morska	Pomeranian Voivodeship	1	brain tissue	USUV-negative
	43	Great tit	Parus major	Passeriformes	F	ad	2023-10-15	Siekierki, Krynica Morska	Pomeranian Voivodeship	1	brain tissue	USUV-negative
	44 (44.1-44.3)	Great tit	Parus major	Passeriformes	M	imm	2023-10-15	Siekierki, Krynica Morska	Pomeranian Voivodeship	3	brain tissue	USUV-negative
	45	Great tit	Parus major	Passeriformes	F	imm	2023-10-17	Siekierki, Krynica Morska	Pomeranian Voivodeship	1	brain tissue	USUV-negative
	46	Great tit	Parus major	Passeriformes	M	imm	2023-10-19	Siekierki, Krynica Morska	Pomeranian Voivodeship	1	brain tissue	USUV-negative
	47 (47.1-47.2)	Great tit	Parus major	Passeriformes	M	ad	2023-10-22	Siekierki, Krynica Morska	Pomeranian Voivodeship	2	brain tissue	USUV-negative
	48 (48.1A/B)	Great tit	Parus major	Passeriformes	?	L	2023-10-24	Siekierki, Krynica Morska	Pomeranian Voivodeship	2	brain tissue	USUV-negative
	49	Coal tit	Periparus ater	Passeriformes	?	imm	2023-09-28	Siekierki, Krynica Morska	Pomeranian Voivodeship	1	brain tissue	USUV-negative
	50	Coal tit	Periparus ater	Passeriformes	?	imm	2023-10-08	Siekierki, Krynica Morska	Pomeranian Voivodeship	1	brain tissue	USUV-negative
	52 (52A/B)	Coal tit	Periparus ater	Passeriformes	?	L	2023-10-25	Siekierki, Krynica Morska	Pomeranian Voivodeship	2	brain tissue	USUV-negative
	53	Common chiffchaff	Phylloscopus collybita	Passeriformes	?	imm	2023-10-03	Siekierki, Krynica Morska	Pomeranian Voivodeship	1	brain tissue	USUV-negative
	54	Marsh tit	Poecile palustris	Passeriformes	?	imm	2023-10-12	Siekierki, Krynica Morska	Pomeranian Voivodeship	1	brain tissue	USUV-negative
	55	Goldcrest	Regulus regulus	Passeriformes	M	imm	2023-09-24	Siekierki, Krynica Morska	Pomeranian Voivodeship	1	brain tissue	USUV-negative
	56	Goldcrest	Regulus regulus	Passeriformes	F	imm	2023-09-27	Siekierki, Krynica Morska	Pomeranian Voivodeship	1	brain tissue	USUV-negative
	57	Goldcrest	Regulus regulus	Passeriformes	?	imm	2023-09-28	Siekierki, Krynica Morska	Pomeranian Voivodeship	1	brain tissue	USUV-negative
	58	Goldcrest	Regulus regulus	Passeriformes	F	L	2023-09-28	Siekierki, Krynica Morska	Pomeranian Voivodeship	1	brain tissue	USUV-negative
	59 (59.1-59.3)	Goldcrest	Regulus regulus	Passeriformes	M	imm	2023-09-29	Siekierki, Krynica Morska	Pomeranian Voivodeship	3	internal organs (59.1-59.2), brain tissue (59.3)	USUV-negative
	60	Goldcrest	Regulus regulus	Passeriformes	?	imm	2023-10-02	Siekierki, Krynica Morska	Pomeranian Voivodeship	1	internal organs	USUV-negative
	61	Goldcrest	Regulus regulus	Passeriformes	?	imm	2023-10-12	Siekierki, Krynica Morska	Pomeranian Voivodeship	1	brain tissue	USUV-negative
	62	Goldcrest	Regulus regulus	Passeriformes	?	imm	2023-10-13	Siekierki, Krynica Morska	Pomeranian Voivodeship	1	internal organs	USUV-negative
	63	Goldcrest	Regulus regulus	Passeriformes	M	imm	2023-10-16	Siekierki, Krynica Morska	Pomeranian Voivodeship	1	brain tissue	USUV-negative
	64	Goldcrest	Regulus regulus	Passeriformes	M	ad	2023-10-19	Siekierki, Krynica Morska	Pomeranian Voivodeship	1	brain tissue	USUV-negative
	65 (65.1-65.6)	Goldcrest	Regulus regulus	Passeriformes	M	imm	2023-10-19	Siekierki, Krynica Morska	Pomeranian Voivodeship	6	brain tissue	USUV-negative
	66	Goldcrest	Regulus regulus	Passeriformes	M	imm	2023-10-22	Siekierki, Krynica Morska	Pomeranian Voivodeship	1	brain tissue	USUV-negative
	67	Goldcrest	Regulus regulus	Passeriformes	M	imm	2023-10-24	Siekierki, Krynica Morska	Pomeranian Voivodeship	1	brain tissue	USUV-negative
	68	Eurasian nuthatch	Sitta europaea	Passeriformes	M	ad	2023-09-28	Siekierki, Krynica Morska	Pomeranian Voivodeship	1	brain tissue	USUV-negative
	69	Eurasian siskin	Spinus spinus	Passeriformes	M	imm	2023-09-28	Siekierki, Krynica Morska	Pomeranian Voivodeship	1	brain tissue	USUV-negative
	70	Eurasian siskin	Spinus spinus	Passeriformes	M	imm	2023-10-10	Siekierki, Krynica Morska	Pomeranian Voivodeship	1	brain tissue	USUV-negative
	71	Song thrush	Turdus philomelos	Passeriformes	?	imm	2023-10-12	Siekierki, Krynica Morska	Pomeranian Voivodeship	1	brain tissue	USUV-negative
	72	Common reed warbler	Acrocephalus scirpaceus	Passeriformes	?	imm	2023-09-04	Dąbkowice, Darłowo	West-Pomeranian Voivodeship	1	brain tissue	USUV-negative
	73	Common reed warbler	Acrocephalus scirpaceus	Passeriformes	?	imm	2023-09-23	Dąbkowice, Darłowo	West-Pomeranian Voivodeship	1	brain tissue	USUV-negative
	74 (74.1-74.2)	Long-tailed tit	Aegithalos caudatus	Passeriformes	?	imm	2023-10-17	Dąbkowice, Darłowo	West-Pomeranian Voivodeship	2	brain tissue	USUV-negative
	75	Eurasian blue tit	Cyanistes caeruleus	Passeriformes	M	imm	2023-09-04	Dąbkowice, Darłowo	West-Pomeranian Voivodeship	1	brain tissue	USUV-negative
	76	Eurasian blue tit	Cyanistes caeruleus	Passeriformes	?	L	2023-09-10	Dąbkowice, Darłowo	West-Pomeranian Voivodeship	1	brain tissue	USUV-negative
	77	Eurasian blue tit	Cyanistes caeruleus	Passeriformes	F	imm	2023-09-12	Dąbkowice, Darłowo	West-Pomeranian Voivodeship	1	brain tissue	USUV-negative
	78	Eurasian blue tit	Cyanistes caeruleus	Passeriformes	M	imm	2023-09-23	Dąbkowice, Darłowo	West-Pomeranian Voivodeship	1	brain tissue	USUV-negative
	79	Eurasian blue tit	Cyanistes caeruleus	Passeriformes	F	imm	2023-09-25	Dąbkowice, Darłowo	West-Pomeranian Voivodeship	1	brain tissue	USUV-negative
	80	Eurasian blue tit	Cyanistes caeruleus	Passeriformes	M	imm	2023-09-29	Dąbkowice, Darłowo	West-Pomeranian Voivodeship	1	brain tissue	USUV-negative
	81	Eurasian blue tit	Cyanistes caeruleus	Passeriformes	M	imm	2023-10-03	Dąbkowice, Darłowo	West-Pomeranian Voivodeship	1	brain tissue	USUV-negative
	82	Eurasian blue tit	Cyanistes caeruleus	Passeriformes	M	imm	2023-10-26	Dąbkowice, Darłowo	West-Pomeranian Voivodeship	1	brain tissue	USUV-negative
	83	Yellowhammer	Emberiza citrinella	Passeriformes	?	imm	2023-09-05	Dąbkowice, Darłowo	West-Pomeranian Voivodeship	1	brain tissue	USUV-negative
	84	European robin	Erithacus rubecula	Passeriformes	?	imm	2023-09-08	Dąbkowice, Darłowo	West-Pomeranian Voivodeship	1	brain tissue	USUV-negative
	85	European robin	Erithacus rubecula	Passeriformes	?	imm	2023-09-11	Dąbkowice, Darłowo	West-Pomeranian Voivodeship	1	brain tissue	USUV-negative
	86	European robin	Erithacus rubecula	Passeriformes	?	imm	2023-09-25	Dąbkowice, Darłowo	West-Pomeranian Voivodeship	1	brain tissue	USUV-negative
	87	European robin	Erithacus rubecula	Passeriformes	?	imm	2023-10-02	Dąbkowice, Darłowo	West-Pomeranian Voivodeship	1	brain tissue	USUV-negative
	88 (88.1-88.5)	Great tit	Parus major	Passeriformes	F	imm	2023-09-23	Dąbkowice, Darłowo	West-Pomeranian Voivodeship	5	brain tissue	USUV-negative
	89 (89.1-89.6)	Great tit	Parus major	Passeriformes	M	imm	2023-09-23	Dąbkowice, Darłowo	West-Pomeranian Voivodeship	6	brain tissue	USUV-negative
	90	Great tit	Parus major	Passeriformes	F	imm	2023-10-17	Dąbkowice, Darłowo	West-Pomeranian Voivodeship	1	brain tissue	USUV-negative
	91 (91.1-91.2)	Great tit	Parus major	Passeriformes	M	imm	2023-10-17	Dąbkowice, Darłowo	West-Pomeranian Voivodeship	2	brain tissue	USUV-negative
	92	Great tit	Parus major	Passeriformes	M	ad	2023-10-18	Dąbkowice, Darłowo	West-Pomeranian Voivodeship	1	brain tissue	USUV-negative
	93	Great tit	Parus major	Passeriformes	M	imm	2023-10-22	Dąbkowice, Darłowo	West-Pomeranian Voivodeship	1	brain tissue	USUV-negative
	94	Great tit	Parus major	Passeriformes	F	imm	2023-10-23	Dąbkowice, Darłowo	West-Pomeranian Voivodeship	1	brain tissue	USUV-negative
	95	Great tit	Parus major	Passeriformes	F	imm	2023-10-25	Dąbkowice, Darłowo	West-Pomeranian Voivodeship	1	brain tissue	USUV-negative
	96 (96.1-96.3)	Great tit	Parus major	Passeriformes	?	L	xx.10.2023	Dąbkowice, Darłowo	West-Pomeranian Voivodeship	3	brain tissue	USUV-negative
	97	Common chiffchaff	Phylloscopus collybita	Passeriformes	?	imm	2023-09-07	Dąbkowice, Darłowo	West-Pomeranian Voivodeship	1	brain tissue	USUV-negative
	98	Common chiffchaff	Phylloscopus collybita	Passeriformes	?	imm	2023-09-12	Dąbkowice, Darłowo	West-Pomeranian Voivodeship	1	brain tissue	USUV-negative
	99	Common chiffchaff	Phylloscopus collybita	Passeriformes	?	imm	2023-09-27	Dąbkowice, Darłowo	West-Pomeranian Voivodeship	1	brain tissue	USUV-negative
	100	Common chiffchaff	Phylloscopus collybita	Passeriformes	?	imm	2023-09-29	Dąbkowice, Darłowo	West-Pomeranian Voivodeship	1	brain tissue	USUV-negative
	101	willow warbler	Phylloscopus trochilus	Passeriformes	?	L	2023-09-10	Dąbkowice, Darłowo	West-Pomeranian Voivodeship	1	brain tissue	USUV-negative
	102	Willow tit	Poecile montanus	Passeriformes	?	imm	2023-09-06	Dąbkowice, Darłowo	West-Pomeranian Voivodeship	1	brain tissue	USUV-negative
	103	Willow tit	Poecile montanus	Passeriformes	?	imm	2023-09-29	Dąbkowice, Darłowo	West-Pomeranian Voivodeship	1	brain tissue	USUV-negative
	104	Marsh tit	Poecile palustris	Passeriformes	?	imm	2023-10-28	Dąbkowice, Darłowo	West-Pomeranian Voivodeship	1	brain tissue	USUV-negative
	105	Dunnock	Prunella modularis	Passeriformes	?	imm	2023-10-08	Dąbkowice, Darłowo	West-Pomeranian Voivodeship	1	brain tissue	USUV-negative
	106	Bullfinch	Pyrrhula pyrrhula	Passeriformes	F	imm	2023-10-27	Dąbkowice, Darłowo	West-Pomeranian Voivodeship	1	brain tissue	USUV-negative
	107	Common firecrest	Regulus ignicapilla	Passeriformes	F	imm	2023-09-25	Dąbkowice, Darłowo	West-Pomeranian Voivodeship	1	brain tissue	USUV-negative
	108	Goldcrest	Regulus regulus	Passeriformes	F	ad	2023-10-17	Dąbkowice, Darłowo	West-Pomeranian Voivodeship	1	brain tissue	USUV-negative
	109 (109.1-109.7)	Goldcrest	Regulus regulus	Passeriformes	F	imm	2023-10-17	Dąbkowice, Darłowo	West-Pomeranian Voivodeship	7	brain tissue	USUV-positive: 109.1, 109.7 (n=2)	PQ039635, PQ039619
	110	Goldcrest	Regulus regulus	Passeriformes	M	ad	2023-10-17	Dąbkowice, Darłowo	West-Pomeranian Voivodeship	1	brain tissue	USUV-negative
	111(111.1-111.3)	Goldcrest	Regulus regulus	Passeriformes	M	imm	2023-10-17	Dąbkowice, Darłowo	West-Pomeranian Voivodeship	3	brain tissue	USUV-negative
	112	Goldcrest	Regulus regulus	Passeriformes	F	ad	2023-10-18	Dąbkowice, Darłowo	West-Pomeranian Voivodeship	1	brain tissue	USUV-negative
	113	Goldcrest	Regulus regulus	Passeriformes	M	imm	2023-10-18	Dąbkowice, Darłowo	West-Pomeranian Voivodeship	1	brain tissue	USUV-positive (n=1)	PQ039634
	114 (114.1-114.2)	Goldcrest	Regulus regulus	Passeriformes	M	imm	2023-10-22	Dąbkowice, Darłowo	West-Pomeranian Voivodeship	2	brain tissue	USUV-positive: 114.1, 114.2 (n=2)	PQ039629, PQ039613
	115	Goldcrest	Regulus regulus	Passeriformes	M	imm	2023-10-23	Dąbkowice, Darłowo	West-Pomeranian Voivodeship	1	internal organs	USUV-positive (n=1)	PQ039628
	116	Goldcrest	Regulus regulus	Passeriformes	F	imm	2023-10-26	Dąbkowice, Darłowo	West-Pomeranian Voivodeship	1	brain tissue	USUV-negative
	117	Goldcrest	Regulus regulus	Passeriformes	F	imm	2023-10-29	Dąbkowice, Darłowo	West-Pomeranian Voivodeship	1	brain tissue	USUV-negative
	118 (118.1-118.3)	Goldcrest	Regulus regulus	Passeriformes	M	imm	2023-10-29	Dąbkowice, Darłowo	West-Pomeranian Voivodeship	3	brain tissue	USUV-positive: 118.2 (n=1)	PQ039646
	119 (119.1-119.2)	Goldcrest	Regulus regulus	Passeriformes	?	L	xx.10.2023	Dąbkowice, Darłowo	West-Pomeranian Voivodeship	2	internal organs	USUV-positive: 119.1, 119.2 (n=2)	PQ039627, PQ039621
	120	Eurasian nuthatch	Sitta europaea	Passeriformes	F	imm	2023-09-30	Dąbkowice, Darłowo	West-Pomeranian Voivodeship	1	brain tissue	USUV-negative
	121	Eurasian siskin	Spinus spinus	Passeriformes	M	imm	2023-10-18	Dąbkowice, Darłowo	West-Pomeranian Voivodeship	1	brain tissue	USUV-negative
	122	Eurasian blackcap	Sylvia atricapilla	Passeriformes	M	imm	2023-09-09	Dąbkowice, Darłowo	West-Pomeranian Voivodeship	1	brain tissue	USUV-negative
	123	Eurasian blackcap	Sylvia atricapilla	Passeriformes	M	imm	2023-09-10	Dąbkowice, Darłowo	West-Pomeranian Voivodeship	1	brain tissue	USUV-positive (n=1)	PQ039644
	124	Eurasian wren	Troglodytes troglodytes	Passeriformes	?	ad	2023-10-06	Dąbkowice, Darłowo	West-Pomeranian Voivodeship	1	brain tissue	USUV-positive (n=1)	PQ039618
	125	Eurasian wren	Troglodytes troglodytes	Passeriformes	?	imm	2023-10-28	Dąbkowice, Darłowo	West-Pomeranian Voivodeship	1	brain tissue	USUV-negative
	126	Common blackbird	Turdus merula	Passeriformes	F	imm	2023-09-25	Dąbkowice, Darłowo	West-Pomeranian Voivodeship	1	brain tissue	USUV-negative
	127	Common blackbird	Turdus merula	Passeriformes	F	L	2023-09-27	Dąbkowice, Darłowo	West-Pomeranian Voivodeship	1	brain tissue	USUV-positive (n=1)	PQ039623
	128	Common blackbird	Turdus merula	Passeriformes	F	imm	2023-10-22	Dąbkowice, Darłowo	West-Pomeranian Voivodeship	1	brain tissue	USUV-positive (n=1)	PQ039625
	129	Common blackbird	Turdus merula	Passeriformes	F	imm	2023-10-26	Dąbkowice, Darłowo	West-Pomeranian Voivodeship	1	brain tissue	USUV-positive (n=1)	PQ039626
	130	Song thrush	Turdus philomelos	Passeriformes	?	imm	2023-09-24	Dąbkowice, Darłowo	West-Pomeranian Voivodeship	1	brain tissue	USUV-negative
	131	Song thrush	Turdus philomelos	Passeriformes	?	imm	2023-09-26	Dąbkowice, Darłowo	West-Pomeranian Voivodeship	1	brain tissue	USUV-negative
	132 (132.1-132.3)	Song thrush	Turdus philomelos	Passeriformes	?	imm	2023-09-27	Dąbkowice, Darłowo	West-Pomeranian Voivodeship	3	brain tissue	USUV-positive: 132.2 (n=1)	PQ039617
	133	Song thrush	Turdus philomelos	Passeriformes	?	imm	2023-10-02	Dąbkowice, Darłowo	West-Pomeranian Voivodeship	1	brain tissue	USUV-negative
	134	Song thrush	Turdus philomelos	Passeriformes	?	imm	2023-10-22	Dąbkowice, Darłowo	West-Pomeranian Voivodeship	1	brain tissue	USUV-negative
	135	Song thrush	Turdus philomelos	Passeriformes	M	ad	2023-10-26	Dąbkowice, Darłowo	West-Pomeranian Voivodeship	1	brain tissue	USUV-negative
	136	Common redpoll	Acanthis flammea	Passeriformes	?	imm	2023-11-05	Siekierki, Krynica Morska	Pomeranian Voivodeship	1	brain tissue	USUV-negative
	137	Common redpoll	Acanthis flammea	Passeriformes	M	ad	2023-11-08	Siekierki, Krynica Morska	Pomeranian Voivodeship	1	brain tissue	USUV-positive (n=1)	PQ039614
	138 (138.1-138.3)	Common redpoll	Acanthis flammea	Passeriformes	?	imm	2023-11-09	Siekierki, Krynica Morska	Pomeranian Voivodeship	3	brain tissue	USUV-positive: 138.3 (n=1)	PQ039645
	139 (139.1-139.2)	Common redpoll	Acanthis flammea	Passeriformes	M	ad	2023-11-09	Siekierki, Krynica Morska	Pomeranian Voivodeship	2	brain tissue	USUV-negative
	140	Long-tailed tit	Aegithalos caudatus	Passeriformes	?	L	2023-11-05	Siekierki, Krynica Morska	Pomeranian Voivodeship	1	internal organs	USUV-negative
	141	Eurasian blue tit	Cyanistes caeruleus	Passeriformes	F	imm	2023-10-28	Siekierki, Krynica Morska	Pomeranian Voivodeship	1	brain tissue	USUV-negative
	142	Eurasian blue tit	Cyanistes caeruleus	Passeriformes	M	imm	2023-11-05	Siekierki, Krynica Morska	Pomeranian Voivodeship	1	brain tissue	USUV-negative
	143	European robin	Erithacus rubecula	Passeriformes	?	imm	2023-09-14	Siekierki, Krynica Morska	Pomeranian Voivodeship	1	brain tissue	USUV-negative
	144	European robin	Erithacus rubecula	Passeriformes	?	imm	2023-11-04	Siekierki, Krynica Morska	Pomeranian Voivodeship	1	brain tissue	USUV-negative
	145	Great tit	Parus major	Passeriformes	F	ad	2023-10-29	Siekierki, Krynica Morska	Pomeranian Voivodeship	1	brain tissue	USUV-negative
	146	Great tit	Parus major	Passeriformes	M	imm	2023-10-29	Siekierki, Krynica Morska	Pomeranian Voivodeship	1	brain tissue	USUV-negative
	147	Great tit	Parus major	Passeriformes	F	imm	2023-11-02	Siekierki, Krynica Morska	Pomeranian Voivodeship	1	brain tissue	USUV-negative
	148	Great tit	Parus major	Passeriformes	?	L	2023-11-04	Siekierki, Krynica Morska	Pomeranian Voivodeship	1	brain tissue	USUV-negative
	149	Great tit	Parus major	Passeriformes	F	imm	2023-11-04	Siekierki, Krynica Morska	Pomeranian Voivodeship	1	brain tissue	USUV-negative
	150	Great tit	Parus major	Passeriformes	F	ad	2023-11-05	Siekierki, Krynica Morska	Pomeranian Voivodeship	1	internal organs	USUV-negative
	151 (151.1-151.9)	Great tit	Parus major	Passeriformes	F	imm	2023-11-05	Siekierki, Krynica Morska	Pomeranian Voivodeship	9	brain tissue, internal organs (151.9)	USUV-negative
	152	Great tit	Parus major	Passeriformes	M	ad	2023-11-05	Siekierki, Krynica Morska	Pomeranian Voivodeship	1	brain tissue	USUV-negative
	153 (153.1-153.2)	Great tit	Parus major	Passeriformes	M	imm	2023-11-05	Siekierki, Krynica Morska	Pomeranian Voivodeship	2	brain tissue	USUV-negative
	154	Great tit	Parus major	Passeriformes	M	imm	2023-11-07	Siekierki, Krynica Morska	Pomeranian Voivodeship	1	brain tissue	USUV-negative
	155 (155.1-155.2)	Goldcrest	Regulus regulus	Passeriformes	?	imm	2023-11-05	Siekierki, Krynica Morska	Pomeranian Voivodeship	2	internal organs	USUV-positive: 155.2 (n=1)	PQ039630
	156	Eurasian siskin	Spinus spinus	Passeriformes	M	imm	2023-11-07	Siekierki, Krynica Morska	Pomeranian Voivodeship	1	brain tissue	USUV-negative
Field Ornithological Station "Vistula Camp"	Eurasian blackcap no. 1 (s1)	Eurasian blackcap	Sylvia atricapilla	Passeriformes	F	?	2023-09-17	Góra Kalwaria	Masovian Voivodeship	1	brain tissue	USUV-negative
	Eurasian blackcap no. 2 (s2)	Eurasian blackcap	Sylvia atricapilla	Passeriformes	F	?	2023-09-17	Góra Kalwaria	Masovian Voivodeship	1	brain tissue	USUV-negative
	Common sandpiper (s3)	Common sandpiper	Actitis hypoleucos	Charadriiformes	?	?	15.08.2023	Góra Kalwaria	Masovian Voivodeship	1	brain tissue	USUV-positive (n=1)	PQ039622
	White wagtail (s4)	White wagtail	Motacilla alba	Passeriformes	?	?	12.08.2023	Góra Kalwaria	Masovian Voivodeship	1	internal organs	USUV-positive (n=1)	PQ039632
	Eurasian blackcap no.3 (s5)	Eurasian blackcap	Sylvia atricapilla	Passeriformes	?	?	2023-08-17	Góra Kalwaria	Masovian Voivodeship	1	brain tissue	USUV-positive (n=1)	PQ039633
	Great tit (s6)	Great tit	Parus major	Passeriformes	?	?	2023-10-19	Góra Kalwaria	Masovian Voivodeship	1	brain tissue	USUV-negative
	Eurasian jay (s7)	Eurasian jay	Garrulus glandarius	Passeriformes	?	ad	22.11.2023	Bydgoszcz, Podkowa Street	Kuyavian-Pomeranian Voivodeship	1	brain tissue	USUV-positive (n=1)	PQ039631
	Hooded crow no. 1 (s9)	Hooded crow	Corvus cornix	Passeriformes	?	ad	09.08.2023	Warsaw, Skierniewicka Street	Masovian Voivodeship	1	brain tissue	USUV-negative
	Hooded crow no. 2 (s10)	Hooded crow	Corvus cornix	Passeriformes	?	ad	25.07.2023	Warsaw, Domaniewska Street	Masovian Voivodeship	1	brain tissue	USUV-negative
HPAI passive surveillance	MB267/23	White stork	Ciconia ciconia	Ciconiiformes	?	imm	2023-07-03	Szalonka, Łęka Opatowska	Greater Poland Voivodeship	1	brain tissue	USUV-negative
	MB269/23	Stork	Ciconia ssp.	Ciconiiformes	?	ad	2023-06-29	Czosnów, Nowy Dwór Mazowiecki	Masovian Voivodeship	1	brain tissue	USUV-negative
	MB271/23	Grey heron	Ardea cinerea	Pelecaniformes	F	ad	2023-07-05	Nowy Dwór Mazowiecki	Masovian Voivodeship	1	brain tissue	USUV-negative
	MB272/23	Common blackbird	Turdus merula	Passeriformes	?	ad	2023-07-10	Kielce, Olga Boznańska Street	Świętokrzyskie Voivodeship	1	brain tissue	USUV-negative
	MB278/23	Fieldfare	Turdus pilaris	Passeriformes	?	ad	2023-07-07	Rościsławice, Trzebnica	Lower Silesian Voivodeship	1	brain tissue	USUV-negative
	MB281/23	Wild goose	Anser ssp.	Anseriformes	?	ad	2023-07-18	Michałowo, Białystok	Podlaskie Voivodeship	1	internal organs + intestines	USUV-negative
	MB282/23 (1-4)	Mallard	Anas platyrhynchos	Anseriformes	F	ad	2023-07-19	Bieruń, Tychy	Silesian Voivodeship	4	internal organs + brain tissue + intestines	USUV-positive: MB282/23 no. 1 and no. 4 (n=2)	PQ039640, PQ039639
	MB283/23	Mallard	Anas platyrhynchos	Anseriformes	F	imm	2023-07-20	Łuków	Lublin Voivodeship	1	brain tissue, internal organs (liver) - tested separately	USUV-negative
	MB284/23	Buzzard	Buteo buteo	Accipitriformes	?	ad	2023-07-20	Białystok, Wenecka Street	Podlaskie Voivodeship	1	internal organs	USUV-negative
	MB285/23	Swan	Cygnus ssp.	Anseriformes	?	ad	2023-07-22	Barszcze, Augustów	Podlaskie Voivodeship	1	brain tissue + intestines	USUV-positive (n=1)	PQ039638
	MB286/23 (1-5)	Mallard	Anas platyrhynchos	Anseriformes	?	ad	2023-07-24	Janowski reservoir, Janów Lubelski	Lublin Voivodeship	5	internal organs + brain tissue	USUV-positive: MB286/23 no. 3 and no. 5 (n=2)	PQ039637, PQ039636
	MB287/23	Mute swan	Cygnus olor	Anseriformes	?	ad	2023-07-30	Kanał Bystry, Augustów	Podlaskie Voivodeship	1	internal organs + brain tissue + intestines	USUV-negative
	MB290/23	Swan	Cygnus ssp.	Anseriformes	?	ad	2023-09-15	Kanał Żerański, Nieporęt, Nowy Dwór Mazowiecki	Masovian Voivodeship	1	brain tissue	USUV-negative
	MB291/23	Eurasian goshawk	Accipiter gentilis	Accipitriformes	?	ad	2023-09-18	Lwówek Śląski, Jaśkiewicza Street	Lower Silesian Voivodeship	1	internal organs + intestines	USUV-negative
	MB294/23	Falcon	Falco ssp.	Falconiformes	?	ad	2023-10-11	Białobłocie, Gorzów Wielkopolski	Lubuskie Voivodeship	1	internal organs + brain tissue + intestines	USUV-positive (n=1)	PQ039643
"Bird asylum"	Hooded crow no. 1-3	Hooded crow	Corvus cornix	Passeriformes	?	?	xx.10.2023	found dead in Warsaw	Masovian Voivodeship	3	brain tissue	USUV-positive : Hooded crow no. 3 (n=1)	PQ039620
	Bar-headed goose no. 1-3	Bar-headed goose	Anser indicus	Anseriformes	?	?	xx.10.2023	found dead in Warsaw	Masovian Voivodeship	3	brain tissue	USUV-positive: Bar-headed goose no. 1 and no. 3 (n=2)	PQ039641, PQ039642
other	Commonblackbird no. 1-2	Common blackbird	Turdus merula	Passeriformes	?	ad	xx.10.2023	found dead in Puławy	Lublin Voivodeship	2	brain tissue	USUV-positive (n=2)	PQ039616, PQ039615
										357
